# Supplementary material for: Maternal Vitamin B12 Deficiency Detected by Newborn Screening—Evaluation of Causes and Characteristics
Source: Nutrients. 2022 Sep 13;14(18):3767. doi: 10.3390/nu14183767 (PMC9505342; doi:10.3390/nu14183767)
Supplement: Supplementary file 1 [file nutrients-14-03767-s001.zip]

Archive with 1 entries (1 files):
- nutrients-1910674-supplementary.pdf
